# Supplementary material for: Circulating Small Extracellular Vesicles Reflect the Severity of Myocardial Damage in STEMI Patients
Source: Biomolecules. 2023 Sep 29;13(10):1470. doi: 10.3390/biom13101470 (PMC10605123; doi:10.3390/biom13101470)
Supplement: Supplementary file 1 [file biomolecules-13-01470-s001.zip]

Archive with 1 entries (1 files):
- biomolecules-2567543-supplementary.pdf
